# Supplementary material for: Molecular Classification to Prognosticate Response in Medically Managed Endometrial Cancers and Endometrial Intraepithelial Neoplasia
Source: Cancers (Basel). 2021 Jun 7;13(11):2847. doi: 10.3390/cancers13112847 (PMC8201008; doi:10.3390/cancers13112847)
Supplement: Supplementary file 1 [file cancers-13-02847-s001.zip]

Archive with 1 entries (1 files):
- cancers-1179673-supplementary.pdf
